# Supplementary material for: Lysosomes Dysfunction Causes Mitophagy Impairment in PBMCs of Sporadic ALS Patients
Source: Cells. 2022 Apr 9;11(8):1272. doi: 10.3390/cells11081272 (PMC9030813; doi:10.3390/cells11081272)
Supplement: Supplementary file 1 [file cells-11-01272-s001.zip]

Archive with 1 entries (1 files):
- cells-1641233-supplementary.pdf
